# Supplementary material for: In-House Validation of Multiplex PCR for Simultaneous Detection of Shiga Toxin-Producing Escherichia coli, Listeria monocytogenes and Salmonella spp. in Raw Meats
Source: Foods. 2022 May 25;11(11):1557. doi: 10.3390/foods11111557 (PMC9180326; doi:10.3390/foods11111557)
Supplement: Supplementary file 1 [file foods-11-01557-s001.zip]

Archive with 1 entries (1 files):
- foods-1718436-supplementary.pdf
